# Supplementary material for: Case Report: Wellens syndrome in acute critical coronary occlusion saved by collateral
Source: F1000Res. 2024 Jul 5;11:1486. Originally published 2022 Dec 12. [Version 3] doi: 10.12688/f1000research.125820.3 (PMC11301133; doi:10.12688/f1000research.125820.3)
Supplement: Video 1: Angiography revealed total occlusion at mid left anterior descending coronary artery [file f1000research-11-168673-s0000.tgz]

Archive with 1 entries (1 files):
- Video1AngiographyrevealedtotalocclusionatmidLAD.mp4
